# Supplementary material for: Dosimetric Comparison of VMAT Alone and VMAT with HDR Brachytherapy Boost Using Clinical and Biological Dose Models in Localized Prostate Cancer
Source: Curr Oncol. 2025 Jun 19;32(6):360. doi: 10.3390/curroncol32060360 (PMC12191729; doi:10.3390/curroncol32060360)
Supplement: Supplementary file 1 [file curroncol-32-00360-s001.zip]

Archive with 2 entries (2 files):
- curroncol-3636554-Excel File S1-P values_organs at risk_study part A.xlsx
- curroncol-3636554-Supplemental Tables and Figures.pdf
