# Supplementary material for: Dosimetric Comparison of VMAT Alone and VMAT with HDR Brachytherapy Boost Using Clinical and Biological Dose Models in Localized Prostate Cancer
Source: Curr Oncol. 2025 Jun 19;32(6):360. doi: 10.3390/curroncol32060360 (PMC12191729; doi:10.3390/curroncol32060360)
Supplement: Supplementary file 1 [file curroncol-32-00360-s001.zip › curroncol-3636554-Excel File S1-P values_organs at risk_study part A.xlsx]

## Sheet: raw and FDR-adjusted p values
Comparison	p value, raw	p value, corrected according to FDR by Benjamini-Hochberg	korrigierter p-Wert
PTV Prostata with alpha/beta 1.5 Gy			.007563**
Bladder D2ccm: EBRT 86 Gy (43 x 2 Gy) vs EBRT 70 Gy (25 x 2.8 Gy)	0.005	0.007563	.007563**
Bladder D2ccm: EBRT 86 Gy (43 x 2 Gy) vs EBRT 56.9 Gy (15 x 3.79 Gy)	0.005	0.007563	.007563**
Bladder D2ccm: EBRT 86 Gy (43 x 2 Gy) vs EBRT 46 Gy (23 x 2 Gy) + HDR 15.3 Gy (2 x 7.65 Gy)	0.005	0.007563	.007563**
Bladder D2ccm: EBRT 86 Gy (43 x 2 Gy) vs EBRT 36 Gy (12 x 3 Gy) + HDR 15.24 Gy (2 x 7.62 Gy)	0.005	0.007563	.007563**
Bladder D2ccm: EBRT 70 Gy (25 x 2.8 Gy) vs EBRT 56.9 Gy (15 x 3.79 Gy)	0.005	0.007563	.007563**
Bladder D2ccm: EBRT 70 Gy (25 x 2.8 Gy) vs EBRT 46 Gy (23 x 2 Gy) + HDR 15.3 Gy (2 x 7.65 Gy)	0.005	0.007563	.007563**
Bladder D2ccm: EBRT 70 Gy (25 x 2.8 Gy) vs EBRT 36 Gy (12 x 3 Gy) + HDR 15.24 Gy (2 x 7.62 Gy)	0.005	0.007563	.007563**
Bladder D2ccm: EBRT 56.9 Gy (15 x 3.79 Gy) vs EBRT 46 Gy (23 x 2 Gy) + HDR 15.3 Gy (2 x 7.65 Gy)	0.005	0.007563	.007563**
Bladder D2ccm: EBRT 56.9 Gy (15 x 3.79 Gy) vs EBRT 36 Gy (12 x 3 Gy) + HDR 15.24 Gy (2 x 7.62 Gy)	0.005	0.007563	0.0848408
Bladder D2ccm: EBRT 46 Gy (23 x 2 Gy) + HDR 15.3 Gy (2 x 7.65 Gy) vs EBRT 36 Gy (12 x 3 Gy) + HDR 15.24 Gy (2 x 7.62 Gy)	0.074	0.0848408	.007563**
			.007563**
Bladder D1ccm: EBRT 86 Gy (43 x 2 Gy) vs EBRT 70 Gy (25 x 2.8 Gy)	0.005	0.007563	.007563**
Bladder D1ccm: EBRT 86 Gy (43 x 2 Gy) vs EBRT 56.9 Gy (15 x 3.79 Gy)	0.005	0.007563	.007563**
Bladder D1ccm: EBRT 86 Gy (43 x 2 Gy) vs EBRT 46 Gy (23 x 2 Gy) + HDR 15.3 Gy (2 x 7.65 Gy)	0.005	0.007563	.007563**
Bladder D1ccm: EBRT 86 Gy (43 x 2 Gy) vs EBRT 36 Gy (12 x 3 Gy) + HDR 15.24 Gy (2 x 7.62 Gy)	0.005	0.007563	.0097674**
Bladder D1ccm: EBRT 70 Gy (25 x 2.8 Gy) vs EBRT 56.9 Gy (15 x 3.79 Gy)	0.005	0.007563	.007563**
Bladder D1ccm: EBRT 70 Gy (25 x 2.8 Gy) vs EBRT 46 Gy (23 x 2 Gy) + HDR 15.3 Gy (2 x 7.65 Gy)	0.007	0.0097674	.0097674**
Bladder D1ccm: EBRT 70 Gy (25 x 2.8 Gy) vs EBRT 36 Gy (12 x 3 Gy) + HDR 15.24 Gy (2 x 7.62 Gy)	0.005	0.007563	.0097674**
Bladder D1ccm: EBRT 56.9 Gy (15 x 3.79 Gy) vs EBRT 46 Gy (23 x 2 Gy) + HDR 15.3 Gy (2 x 7.65 Gy)	0.007	0.0097674	0.0848408
Bladder D1ccm: EBRT 56.9 Gy (15 x 3.79 Gy) vs EBRT 36 Gy (12 x 3 Gy) + HDR 15.24 Gy (2 x 7.62 Gy)	0.007	0.0097674	.007563**
Bladder D1ccm: EBRT 46 Gy (23 x 2 Gy) + HDR 15.3 Gy (2 x 7.65 Gy) vs EBRT 36 Gy (12 x 3 Gy) + HDR 15.24 Gy (2 x 7.62 Gy)	0.074	0.0848408	.007563**
			0.185488
Bladder D0.1ccm: EBRT 86 Gy (43 x 2 Gy) vs EBRT 70 Gy (25 x 2.8 Gy)	0.005	0.007563	0.153497
Bladder D0.1ccm: EBRT 86 Gy (43 x 2 Gy) vs EBRT 56.9 Gy (15 x 3.79 Gy)	0.005	0.007563	.007563**
Bladder D0.1ccm: EBRT 86 Gy (43 x 2 Gy) vs EBRT 46 Gy (23 x 2 Gy) + HDR 15.3 Gy (2 x 7.65 Gy)	0.169	0.185488	0.22012
Bladder D0.1ccm: EBRT 86 Gy (43 x 2 Gy) vs EBRT 36 Gy (12 x 3 Gy) + HDR 15.24 Gy (2 x 7.62 Gy)	0.139	0.153497	0.22012
Bladder D0.1ccm: EBRT 70 Gy (25 x 2.8 Gy) vs EBRT 56.9 Gy (15 x 3.79 Gy)	0.005	0.007563	0.30355
Bladder D0.1ccm: EBRT 70 Gy (25 x 2.8 Gy) vs EBRT 46 Gy (23 x 2 Gy) + HDR 15.3 Gy (2 x 7.65 Gy)	0.203	0.22012	0.259761
Bladder D0.1ccm: EBRT 70 Gy (25 x 2.8 Gy) vs EBRT 36 Gy (12 x 3 Gy) + HDR 15.24 Gy (2 x 7.62 Gy)	0.203	0.22012	0.0848408
Bladder D0.1ccm: EBRT 56.9 Gy (15 x 3.79 Gy) vs EBRT 46 Gy (23 x 2 Gy) + HDR 15.3 Gy (2 x 7.65 Gy)	0.285	0.30355	0.0848408
Bladder D0.1ccm: EBRT 56.9 Gy (15 x 3.79 Gy) vs EBRT 36 Gy (12 x 3 Gy) + HDR 15.24 Gy (2 x 7.62 Gy)	0.241	0.259761	.0169565*
Bladder D0.1ccm: EBRT 46 Gy (23 x 2 Gy) + HDR 15.3 Gy (2 x 7.65 Gy) vs EBRT 36 Gy (12 x 3 Gy) + HDR 15.24 Gy (2 x 7.62 Gy)	0.074	0.0848408	.007563**
			.007563**
			.007563**
Rectum D2ccm: EBRT 86 Gy (43 x 2 Gy) vs EBRT 70 Gy (25 x 2.8 Gy)	0.074	0.0848408	.007563**
Rectum D2ccm: EBRT 86 Gy (43 x 2 Gy) vs EBRT 56.9 Gy (15 x 3.79 Gy)	0.013	0.0169565	.007563**
Rectum D2ccm: EBRT 86 Gy (43 x 2 Gy) vs EBRT 46 Gy (23 x 2 Gy) + HDR 15.3 Gy (2 x 7.65 Gy)	0.005	0.007563	.007563**
Rectum D2ccm: EBRT 86 Gy (43 x 2 Gy) vs EBRT 36 Gy (12 x 3 Gy) + HDR 15.24 Gy (2 x 7.62 Gy)	0.005	0.007563	.007563**
Rectum D2ccm: EBRT 70 Gy (25 x 2.8 Gy) vs EBRT 56.9 Gy (15 x 3.79 Gy)	0.005	0.007563	.007563**
Rectum D2ccm: EBRT 70 Gy (25 x 2.8 Gy) vs EBRT 46 Gy (23 x 2 Gy) + HDR 15.3 Gy (2 x 7.65 Gy)	0.005	0.007563	0.0848408
Rectum D2ccm: EBRT 70 Gy (25 x 2.8 Gy) vs EBRT 36 Gy (12 x 3 Gy) + HDR 15.24 Gy (2 x 7.62 Gy)	0.005	0.007563	.0120896*
Rectum D2ccm: EBRT 56.9 Gy (15 x 3.79 Gy) vs EBRT 46 Gy (23 x 2 Gy) + HDR 15.3 Gy (2 x 7.65 Gy)	0.005	0.007563	.007563**
Rectum D2ccm: EBRT 56.9 Gy (15 x 3.79 Gy) vs EBRT 36 Gy (12 x 3 Gy) + HDR 15.24 Gy (2 x 7.62 Gy)	0.005	0.007563	.007563**
Rectum D2ccm: EBRT 46 Gy (23 x 2 Gy) + HDR 15.3 Gy (2 x 7.65 Gy) vs EBRT 36 Gy (12 x 3 Gy) + HDR 15.24 Gy (2 x 7.62 Gy)	0.005	0.007563	.0169565*
			.007563**
Rectum D1ccm: EBRT 86 Gy (43 x 2 Gy) vs EBRT 70 Gy (25 x 2.8 Gy)	0.074	0.0848408	.007563**
Rectum D1ccm: EBRT 86 Gy (43 x 2 Gy) vs EBRT 56.9 Gy (15 x 3.79 Gy)	0.009	0.0120896	.007563**
Rectum D1ccm: EBRT 86 Gy (43 x 2 Gy) vs EBRT 46 Gy (23 x 2 Gy) + HDR 15.3 Gy (2 x 7.65 Gy)	0.005	0.007563	.007563**
Rectum D1ccm: EBRT 86 Gy (43 x 2 Gy) vs EBRT 36 Gy (12 x 3 Gy) + HDR 15.24 Gy (2 x 7.62 Gy)	0.005	0.007563	.007563**
Rectum D1ccm: EBRT 70 Gy (25 x 2.8 Gy) vs EBRT 56.9 Gy (15 x 3.79 Gy)	0.013	0.0169565	.007563**
Rectum D1ccm: EBRT 70 Gy (25 x 2.8 Gy) vs EBRT 46 Gy (23 x 2 Gy) + HDR 15.3 Gy (2 x 7.65 Gy)	0.005	0.007563	.007563**
Rectum D1ccm: EBRT 70 Gy (25 x 2.8 Gy) vs EBRT 36 Gy (12 x 3 Gy) + HDR 15.24 Gy (2 x 7.62 Gy)	0.005	0.007563	.007563**
Rectum D1ccm: EBRT 56.9 Gy (15 x 3.79 Gy) vs EBRT 46 Gy (23 x 2 Gy) + HDR 15.3 Gy (2 x 7.65 Gy)	0.005	0.007563	.007563**
Rectum D1ccm: EBRT 56.9 Gy (15 x 3.79 Gy) vs EBRT 36 Gy (12 x 3 Gy) + HDR 15.24 Gy (2 x 7.62 Gy)	0.005	0.007563	.007563**
Rectum D1ccm: EBRT 46 Gy (23 x 2 Gy) + HDR 15.3 Gy (2 x 7.65 Gy) vs EBRT 36 Gy (12 x 3 Gy) + HDR 15.24 Gy (2 x 7.62 Gy)	0.005	0.007563	.007563**
			.007563**
Rectum D0.1ccm: EBRT 86 Gy (43 x 2 Gy) vs EBRT 70 Gy (25 x 2.8 Gy)	0.005	0.007563	.007563**
Rectum D0.1ccm: EBRT 86 Gy (43 x 2 Gy) vs EBRT 56.9 Gy (15 x 3.79 Gy)	0.005	0.007563	.007563**
Rectum D0.1ccm: EBRT 86 Gy (43 x 2 Gy) vs EBRT 46 Gy (23 x 2 Gy) + HDR 15.3 Gy (2 x 7.65 Gy)	0.005	0.007563	.007563**
Rectum D0.1ccm: EBRT 86 Gy (43 x 2 Gy) vs EBRT 36 Gy (12 x 3 Gy) + HDR 15.24 Gy (2 x 7.62 Gy)	0.005	0.007563	.007563**
Rectum D0.1ccm: EBRT 70 Gy (25 x 2.8 Gy) vs EBRT 56.9 Gy (15 x 3.79 Gy)	0.005	0.007563	.007563**
Rectum D0.1ccm: EBRT 70 Gy (25 x 2.8 Gy) vs EBRT 46 Gy (23 x 2 Gy) + HDR 15.3 Gy (2 x 7.65 Gy)	0.005	0.007563	.0120896*
Rectum D0.1ccm: EBRT 70 Gy (25 x 2.8 Gy) vs EBRT 36 Gy (12 x 3 Gy) + HDR 15.24 Gy (2 x 7.62 Gy)	0.005	0.007563	.0097674**
Rectum D0.1ccm: EBRT 56.9 Gy (15 x 3.79 Gy) vs EBRT 46 Gy (23 x 2 Gy) + HDR 15.3 Gy (2 x 7.65 Gy)	0.005	0.007563	.007563**
Rectum D0.1ccm: EBRT 56.9 Gy (15 x 3.79 Gy) vs EBRT 36 Gy (12 x 3 Gy) + HDR 15.24 Gy (2 x 7.62 Gy)	0.005	0.007563	.0275*
Rectum D0.1ccm: EBRT 46 Gy (23 x 2 Gy) + HDR 15.3 Gy (2 x 7.65 Gy) vs EBRT 36 Gy (12 x 3 Gy) + HDR 15.24 Gy (2 x 7.62 Gy)	0.005	0.007563	.0169565*
			0.30355
			0.127453
Urethra D1ccm: EBRT 86 Gy (43 x 2 Gy) vs EBRT 70 Gy (25 x 2.8 Gy)	0.005	0.007563	.007563**
Urethra D1ccm: EBRT 86 Gy (43 x 2 Gy) vs EBRT 56.9 Gy (15 x 3.79 Gy)	0.005	0.007563	.007563**
Urethra D1ccm: EBRT 86 Gy (43 x 2 Gy) vs EBRT 46 Gy (23 x 2 Gy) + HDR 15.3 Gy (2 x 7.65 Gy)	0.009	0.0120896	.007563**
Urethra D1ccm: EBRT 86 Gy (43 x 2 Gy) vs EBRT 36 Gy (12 x 3 Gy) + HDR 15.24 Gy (2 x 7.62 Gy)	0.007	0.0097674	.007563**
Urethra D1ccm: EBRT 70 Gy (25 x 2.8 Gy) vs EBRT 56.9 Gy (15 x 3.79 Gy)	0.005	0.007563	.007563**
Urethra D1ccm: EBRT 70 Gy (25 x 2.8 Gy) vs EBRT 46 Gy (23 x 2 Gy) + HDR 15.3 Gy (2 x 7.65 Gy)	0.022	0.0275	.007563**
Urethra D1ccm: EBRT 70 Gy (25 x 2.8 Gy) vs EBRT 36 Gy (12 x 3 Gy) + HDR 15.24 Gy (2 x 7.62 Gy)	0.013	0.0169565	.007563**
Urethra D1ccm: EBRT 56.9 Gy (15 x 3.79 Gy) vs EBRT 46 Gy (23 x 2 Gy) + HDR 15.3 Gy (2 x 7.65 Gy)	0.285	0.30355	.007563**
Urethra D1ccm: EBRT 56.9 Gy (15 x 3.79 Gy) vs EBRT 36 Gy (12 x 3 Gy) + HDR 15.24 Gy (2 x 7.62 Gy)	0.114	0.127453	.007563**
Urethra D1ccm: EBRT 46 Gy (23 x 2 Gy) + HDR 15.3 Gy (2 x 7.65 Gy) vs EBRT 36 Gy (12 x 3 Gy) + HDR 15.24 Gy (2 x 7.62 Gy)	0.005	0.007563	.007563**
			.007563**
Urethra D0.1ccm: EBRT 86 Gy (43 x 2 Gy) vs EBRT 70 Gy (25 x 2.8 Gy)	0.005	0.007563	0.0848408
Urethra D0.1ccm: EBRT 86 Gy (43 x 2 Gy) vs EBRT 56.9 Gy (15 x 3.79 Gy)	0.005	0.007563	.007563**
Urethra D0.1ccm: EBRT 86 Gy (43 x 2 Gy) vs EBRT 46 Gy (23 x 2 Gy) + HDR 15.3 Gy (2 x 7.65 Gy)	0.005	0.007563	.007563**
Urethra D0.1ccm: EBRT 86 Gy (43 x 2 Gy) vs EBRT 36 Gy (12 x 3 Gy) + HDR 15.24 Gy (2 x 7.62 Gy)	0.005	0.007563	.007563**
Urethra D0.1ccm: EBRT 70 Gy (25 x 2.8 Gy) vs EBRT 56.9 Gy (15 x 3.79 Gy)	0.005	0.007563	.007563**
Urethra D0.1ccm: EBRT 70 Gy (25 x 2.8 Gy) vs EBRT 46 Gy (23 x 2 Gy) + HDR 15.3 Gy (2 x 7.65 Gy)	0.005	0.007563	.007563**
Urethra D0.1ccm: EBRT 70 Gy (25 x 2.8 Gy) vs EBRT 36 Gy (12 x 3 Gy) + HDR 15.24 Gy (2 x 7.62 Gy)	0.005	0.007563	.007563**
Urethra D0.1ccm: EBRT 56.9 Gy (15 x 3.79 Gy) vs EBRT 46 Gy (23 x 2 Gy) + HDR 15.3 Gy (2 x 7.65 Gy)	0.005	0.007563	.007563**
Urethra D0.1ccm: EBRT 56.9 Gy (15 x 3.79 Gy) vs EBRT 36 Gy (12 x 3 Gy) + HDR 15.24 Gy (2 x 7.62 Gy)	0.005	0.007563	.007563**
Urethra D0.1ccm: EBRT 46 Gy (23 x 2 Gy) + HDR 15.3 Gy (2 x 7.65 Gy) vs EBRT 36 Gy (12 x 3 Gy) + HDR 15.24 Gy (2 x 7.62 Gy)	0.005	0.007563	0.0848408
			.0097674**
Urethra Dmin: EBRT 86 Gy (43 x 2 Gy) vs EBRT 70 Gy (25 x 2.8 Gy)	0.074	0.0848408	.0097674**
Urethra Dmin: EBRT 86 Gy (43 x 2 Gy) vs EBRT 56.9 Gy (15 x 3.79 Gy)	0.005	0.007563	.007563**
Urethra Dmin: EBRT 86 Gy (43 x 2 Gy) vs EBRT 46 Gy (23 x 2 Gy) + HDR 15.3 Gy (2 x 7.65 Gy)	0.005	0.007563	.0213986*
Urethra Dmin: EBRT 86 Gy (43 x 2 Gy) vs EBRT 36 Gy (12 x 3 Gy) + HDR 15.24 Gy (2 x 7.62 Gy)	0.005	0.007563	.0097674**
Urethra Dmin: EBRT 70 Gy (25 x 2.8 Gy) vs EBRT 56.9 Gy (15 x 3.79 Gy)	0.005	0.007563	.007563**
Urethra Dmin: EBRT 70 Gy (25 x 2.8 Gy) vs EBRT 46 Gy (23 x 2 Gy) + HDR 15.3 Gy (2 x 7.65 Gy)	0.005	0.007563	.0213986*
Urethra Dmin: EBRT 70 Gy (25 x 2.8 Gy) vs EBRT 36 Gy (12 x 3 Gy) + HDR 15.24 Gy (2 x 7.62 Gy)	0.005	0.007563	.007563**
Urethra Dmin: EBRT 56.9 Gy (15 x 3.79 Gy) vs EBRT 46 Gy (23 x 2 Gy) + HDR 15.3 Gy (2 x 7.65 Gy)	0.005	0.007563	.0213986*
Urethra Dmin: EBRT 56.9 Gy (15 x 3.79 Gy) vs EBRT 36 Gy (12 x 3 Gy) + HDR 15.24 Gy (2 x 7.62 Gy)	0.005	0.007563	.0120896*
Urethra Dmin: EBRT 46 Gy (23 x 2 Gy) + HDR 15.3 Gy (2 x 7.65 Gy) vs EBRT 36 Gy (12 x 3 Gy) + HDR 15.24 Gy (2 x 7.62 Gy)	0.074	0.0848408	.007563**
			.007563**
			.0120896*
PTV alpha/beta 3.0			0.0848408
Bladder D2ccm: EBRT 86 Gy (43 x 2 Gy) vs EBRT 72.75 Gy (25 x 2.91 Gy)	0.007	0.0097674	0.0848408
Bladder D2ccm: EBRT 86 Gy (43 x 2 Gy) vs EBRT 63.73 Gy (17 x 3.747 Gy)	0.007	0.0097674	.007563**
Bladder D2ccm: EBRT 86 Gy (43 x 2 Gy) vs EBRT 46 Gy (23 x 2 Gy) + HDR 17.22 Gy (2 x 8.61 Gy)	0.005	0.007563	.0213986*
Bladder D2ccm: EBRT 86 Gy (43 x 2 Gy) vs EBRT 35.27 Gy (10 x 3.527 Gy) + HDR 17.22 Gy (2 x 8.61 Gy)	0.017	0.0213986	.0097674**
Bladder D2ccm: EBRT 72.75 Gy (25 x 2.91 Gy) vs EBRT 63.73 Gy (17 x 3.747 Gy)	0.007	0.0097674	.045931*
Bladder D2ccm: EBRT 72.75 Gy (25 x 2.91 Gy) vs EBRT 46 Gy (23 x 2 Gy) + HDR 17.22 Gy (2 x 8.61 Gy)	0.005	0.007563	.0097674**
Bladder D2ccm: EBRT 72.75 Gy (25 x 2.91 Gy) vs EBRT 35.27 Gy (10 x 3.527 Gy) + HDR 17.22 Gy (2 x 8.61 Gy)	0.017	0.0213986	.007563**
Bladder D2ccm: EBRT 63.73 Gy (17 x 3.747 Gy) vs EBRT 46 Gy (23 x 2 Gy) + HDR 17.22 Gy (2 x 8.61 Gy)	0.005	0.007563	.007563**
Bladder D2ccm: EBRT 63.73 Gy (17 x 3.747 Gy) vs EBRT 35.27 Gy (10 x 3.527 Gy) + HDR 17.22 Gy (2 x 8.61 Gy)	0.017	0.0213986	0.588068
Bladder D2ccm: EBRT 46 Gy (23 x 2 Gy) + HDR 17.22 Gy (2 x 8.61 Gy) vs EBRT 35.27 Gy (10 x 3.527 Gy) + HDR 17.22 Gy (2 x 8.61 Gy)	0.009	0.0120896	0.348488
			.007563**
Bladder D1ccm: EBRT 86 Gy (43 x 2 Gy) vs EBRT 72.75 Gy (25 x 2.91 Gy)	0.005	0.007563	0.878
Bladder D1ccm: EBRT 86 Gy (43 x 2 Gy) vs EBRT 63.73 Gy (17 x 3.747 Gy)	0.005	0.007563	0.73322
Bladder D1ccm: EBRT 86 Gy (43 x 2 Gy) vs EBRT 46 Gy (23 x 2 Gy) + HDR 17.22 Gy (2 x 8.61 Gy)	0.009	0.0120896	0.878
Bladder D1ccm: EBRT 86 Gy (43 x 2 Gy) vs EBRT 35.27 Gy (10 x 3.527 Gy) + HDR 17.22 Gy (2 x 8.61 Gy)	0.074	0.0848408	0.878
Bladder D1ccm: EBRT 72.75 Gy (25 x 2.91 Gy) vs EBRT 63.73 Gy (17 x 3.747 Gy)	0.074	0.0848408	.007563**
Bladder D1ccm: EBRT 72.75 Gy (25 x 2.91 Gy) vs EBRT 46 Gy (23 x 2 Gy) + HDR 17.22 Gy (2 x 8.61 Gy)	0.005	0.007563	0.153497
Bladder D1ccm: EBRT 72.75 Gy (25 x 2.91 Gy) vs EBRT 35.27 Gy (10 x 3.527 Gy) + HDR 17.22 Gy (2 x 8.61 Gy)	0.017	0.0213986	0.105949
Bladder D1ccm: EBRT 63.73 Gy (17 x 3.747 Gy) vs EBRT 46 Gy (23 x 2 Gy) + HDR 17.22 Gy (2 x 8.61 Gy)	0.007	0.0097674	.007563**
Bladder D1ccm: EBRT 63.73 Gy (17 x 3.747 Gy) vs EBRT 35.27 Gy (10 x 3.527 Gy) + HDR 17.22 Gy (2 x 8.61 Gy)	0.037	0.045931	.007563**
Bladder D1ccm: EBRT 46 Gy (23 x 2 Gy) + HDR 17.22 Gy (2 x 8.61 Gy) vs EBRT 35.27 Gy (10 x 3.527 Gy) + HDR 17.22 Gy (2 x 8.61 Gy)	0.007	0.0097674	.007563**
			.007563**
Bladder D0.1ccm: EBRT 86 Gy (43 x 2 Gy) vs EBRT 72.75 Gy (25 x 2.91 Gy)	0.005	0.007563	.007563**
Bladder D0.1ccm: EBRT 86 Gy (43 x 2 Gy) vs EBRT 63.73 Gy (17 x 3.747 Gy)	0.005	0.007563	.007563**
Bladder D0.1ccm: EBRT 86 Gy (43 x 2 Gy) vs EBRT 46 Gy (23 x 2 Gy) + HDR 17.22 Gy (2 x 8.61 Gy)	0.575	0.588068	.007563**
Bladder D0.1ccm: EBRT 86 Gy (43 x 2 Gy) vs EBRT 35.27 Gy (10 x 3.527 Gy) + HDR 17.22 Gy (2 x 8.61 Gy)	0.333	0.348488	0.0848408
Bladder D0.1ccm: EBRT 72.75 Gy (25 x 2.91 Gy) vs EBRT 63.73 Gy (17 x 3.747 Gy)	0.005	0.007563	0.348488
Bladder D0.1ccm: EBRT 72.75 Gy (25 x 2.91 Gy) vs EBRT 46 Gy (23 x 2 Gy) + HDR 17.22 Gy (2 x 8.61 Gy)	0.878	0.878	0.522514
Bladder D0.1ccm: EBRT 72.75 Gy (25 x 2.91 Gy) vs EBRT 35.27 Gy (10 x 3.527 Gy) + HDR 17.22 Gy (2 x 8.61 Gy)	0.721	0.73322	.007563**
Bladder D0.1ccm: EBRT 63.73 Gy (17 x 3.747 Gy) vs EBRT 46 Gy (23 x 2 Gy) + HDR 17.22 Gy (2 x 8.61 Gy)	0.878	0.878	.007563**
Bladder D0.1ccm: EBRT 63.73 Gy (17 x 3.747 Gy) vs EBRT 35.27 Gy (10 x 3.527 Gy) + HDR 17.22 Gy (2 x 8.61 Gy)	0.878	0.878	0.348488
Bladder D0.1ccm: EBRT 46 Gy (23 x 2 Gy) + HDR 17.22 Gy (2 x 8.61 Gy) vs EBRT 35.27 Gy (10 x 3.527 Gy) + HDR 17.22 Gy (2 x 8.61 Gy)	0.005	0.007563	.007563**
			.007563**
Rectum D2ccm: EBRT 86 Gy (43 x 2 Gy) vs EBRT 72.75 Gy (25 x 2.91 Gy)	0.139	0.153497	.007563**
Rectum D2ccm: EBRT 86 Gy (43 x 2 Gy) vs EBRT 63.73 Gy (17 x 3.747 Gy)	0.093	0.105949	.007563**
Rectum D2ccm: EBRT 86 Gy (43 x 2 Gy) vs EBRT 46 Gy (23 x 2 Gy) + HDR 17.22 Gy (2 x 8.61 Gy)	0.005	0.007563	0.461965
Rectum D2ccm: EBRT 86 Gy (43 x 2 Gy) vs EBRT 35.27 Gy (10 x 3.527 Gy) + HDR 17.22 Gy (2 x 8.61 Gy)	0.005	0.007563	0.127453
Rectum D2ccm: EBRT 72.75 Gy (25 x 2.91 Gy) vs EBRT 63.73 Gy (17 x 3.747 Gy)	0.005	0.007563	0.0848408
Rectum D2ccm: EBRT 72.75 Gy (25 x 2.91 Gy) vs EBRT 46 Gy (23 x 2 Gy) + HDR 17.22 Gy (2 x 8.61 Gy)	0.005	0.007563	.007563**
Rectum D2ccm: EBRT 72.75 Gy (25 x 2.91 Gy) vs EBRT 35.27 Gy (10 x 3.527 Gy) + HDR 17.22 Gy (2 x 8.61 Gy)	0.005	0.007563	.007563**
Rectum D2ccm: EBRT 63.73 Gy (17 x 3.747 Gy) vs EBRT 46 Gy (23 x 2 Gy) + HDR 17.22 Gy (2 x 8.61 Gy)	0.005	0.007563	0.0727397
Rectum D2ccm: EBRT 63.73 Gy (17 x 3.747 Gy) vs EBRT 35.27 Gy (10 x 3.527 Gy) + HDR 17.22 Gy (2 x 8.61 Gy)	0.005	0.007563	.007563**
Rectum D2ccm: EBRT 46 Gy (23 x 2 Gy) + HDR 17.22 Gy (2 x 8.61 Gy) vs EBRT 35.27 Gy (10 x 3.527 Gy) + HDR 17.22 Gy (2 x 8.61 Gy)	0.074	0.0848408	.007563**
			.007563**
Rectum D1ccm: EBRT 86 Gy (43 x 2 Gy) vs EBRT 72.75 Gy (25 x 2.91 Gy)	0.333	0.348488	.007563**
Rectum D1ccm: EBRT 86 Gy (43 x 2 Gy) vs EBRT 63.73 Gy (17 x 3.747 Gy)	0.508	0.522514	0.127453
Rectum D1ccm: EBRT 86 Gy (43 x 2 Gy) vs EBRT 46 Gy (23 x 2 Gy) + HDR 17.22 Gy (2 x 8.61 Gy)	0.005	0.007563	.007563**
Rectum D1ccm: EBRT 86 Gy (43 x 2 Gy) vs EBRT 35.27 Gy (10 x 3.527 Gy) + HDR 17.22 Gy (2 x 8.61 Gy)	0.005	0.007563	.007563**
Rectum D1ccm: EBRT 72.75 Gy (25 x 2.91 Gy) vs EBRT 63.73 Gy (17 x 3.747 Gy)	0.333	0.348488	.007563**
Rectum D1ccm: EBRT 72.75 Gy (25 x 2.91 Gy) vs EBRT 46 Gy (23 x 2 Gy) + HDR 17.22 Gy (2 x 8.61 Gy)	0.005	0.007563	.007563**
Rectum D1ccm: EBRT 72.75 Gy (25 x 2.91 Gy) vs EBRT 35.27 Gy (10 x 3.527 Gy) + HDR 17.22 Gy (2 x 8.61 Gy)	0.005	0.007563	.007563**
Rectum D1ccm: EBRT 63.73 Gy (17 x 3.747 Gy) vs EBRT 46 Gy (23 x 2 Gy) + HDR 17.22 Gy (2 x 8.61 Gy)	0.005	0.007563	.0213986*
Rectum D1ccm: EBRT 63.73 Gy (17 x 3.747 Gy) vs EBRT 35.27 Gy (10 x 3.527 Gy) + HDR 17.22 Gy (2 x 8.61 Gy)	0.005	0.007563	.007563**
Rectum D1ccm: EBRT 46 Gy (23 x 2 Gy) + HDR 17.22 Gy (2 x 8.61 Gy) vs EBRT 35.27 Gy (10 x 3.527 Gy) + HDR 17.22 Gy (2 x 8.61 Gy)	0.444	0.461965	0.522514
			.0120896*
Rectum D0.1ccm: EBRT 86 Gy (43 x 2 Gy) vs EBRT 72.75 Gy (25 x 2.91 Gy)	0.114	0.127453	.007563**
Rectum D0.1ccm: EBRT 86 Gy (43 x 2 Gy) vs EBRT 63.73 Gy (17 x 3.747 Gy)	0.074	0.0848408	.007563**
Rectum D0.1ccm: EBRT 86 Gy (43 x 2 Gy) vs EBRT 46 Gy (23 x 2 Gy) + HDR 17.22 Gy (2 x 8.61 Gy)	0.005	0.007563	.007563**
Rectum D0.1ccm: EBRT 86 Gy (43 x 2 Gy) vs EBRT 35.27 Gy (10 x 3.527 Gy) + HDR 17.22 Gy (2 x 8.61 Gy)	0.005	0.007563	.007563**
Rectum D0.1ccm: EBRT 72.75 Gy (25 x 2.91 Gy) vs EBRT 63.73 Gy (17 x 3.747 Gy)	0.059	0.0727397	.007563**
Rectum D0.1ccm: EBRT 72.75 Gy (25 x 2.91 Gy) vs EBRT 46 Gy (23 x 2 Gy) + HDR 17.22 Gy (2 x 8.61 Gy)	0.005	0.007563	.007563**
Rectum D0.1ccm: EBRT 72.75 Gy (25 x 2.91 Gy) vs EBRT 35.27 Gy (10 x 3.527 Gy) + HDR 17.22 Gy (2 x 8.61 Gy)	0.005	0.007563	.007563**
Rectum D0.1ccm: EBRT 63.73 Gy (17 x 3.747 Gy) vs EBRT 46 Gy (23 x 2 Gy) + HDR 17.22 Gy (2 x 8.61 Gy)	0.005	0.007563	.007563**
Rectum D0.1ccm: EBRT 63.73 Gy (17 x 3.747 Gy) vs EBRT 35.27 Gy (10 x 3.527 Gy) + HDR 17.22 Gy (2 x 8.61 Gy)	0.005	0.007563	.007563**
Rectum D0.1ccm: EBRT 46 Gy (23 x 2 Gy) + HDR 17.22 Gy (2 x 8.61 Gy) vs EBRT 35.27 Gy (10 x 3.527 Gy) + HDR 17.22 Gy (2 x 8.61 Gy)	0.114	0.127453	.007563**
			.007563**
Urethra D1ccm: EBRT 86 Gy (43 x 2 Gy) vs EBRT 72.75 Gy (25 x 2.91 Gy)	0.005	0.007563	.007563**
Urethra D1ccm: EBRT 86 Gy (43 x 2 Gy) vs EBRT 63.73 Gy (17 x 3.747 Gy)	0.005	0.007563	.007563**
Urethra D1ccm: EBRT 86 Gy (43 x 2 Gy) vs EBRT 46 Gy (23 x 2 Gy) + HDR 17.22 Gy (2 x 8.61 Gy)	0.005	0.007563	.007563**
Urethra D1ccm: EBRT 86 Gy (43 x 2 Gy) vs EBRT 35.27 Gy (10 x 3.527 Gy) + HDR 17.22 Gy (2 x 8.61 Gy)	0.005	0.007563	.0169565*
Urethra D1ccm: EBRT 72.75 Gy (25 x 2.91 Gy) vs EBRT 63.73 Gy (17 x 3.747 Gy)	0.005	0.007563	.007563**
Urethra D1ccm: EBRT 72.75 Gy (25 x 2.91 Gy) vs EBRT 46 Gy (23 x 2 Gy) + HDR 17.22 Gy (2 x 8.61 Gy)	0.017	0.0213986	.007563**
Urethra D1ccm: EBRT 72.75 Gy (25 x 2.91 Gy) vs EBRT 35.27 Gy (10 x 3.527 Gy) + HDR 17.22 Gy (2 x 8.61 Gy)	0.005	0.007563	.0097674**
Urethra D1ccm: EBRT 63.73 Gy (17 x 3.747 Gy) vs EBRT 46 Gy (23 x 2 Gy) + HDR 17.22 Gy (2 x 8.61 Gy)	0.508	0.522514	.007563**
Urethra D1ccm: EBRT 63.73 Gy (17 x 3.747 Gy) vs EBRT 35.27 Gy (10 x 3.527 Gy) + HDR 17.22 Gy (2 x 8.61 Gy)	0.009	0.0120896	.007563**
Urethra D1ccm: EBRT 46 Gy (23 x 2 Gy) + HDR 17.22 Gy (2 x 8.61 Gy) vs EBRT 35.27 Gy (10 x 3.527 Gy) + HDR 17.22 Gy (2 x 8.61 Gy)	0.005	0.007563	.007563**
Urethra D0.1ccm: EBRT 86 Gy (43 x 2 Gy) vs EBRT 72.75 Gy (25 x 2.91 Gy)	0.005	0.007563
Urethra D0.1ccm: EBRT 86 Gy (43 x 2 Gy) vs EBRT 63.73 Gy (17 x 3.747 Gy)	0.005	0.007563
Urethra D0.1ccm: EBRT 86 Gy (43 x 2 Gy) vs EBRT 46 Gy (23 x 2 Gy) + HDR 17.22 Gy (2 x 8.61 Gy)	0.005	0.007563
Urethra D0.1ccm: EBRT 86 Gy (43 x 2 Gy) vs EBRT 35.27 Gy (10 x 3.527 Gy) + HDR 17.22 Gy (2 x 8.61 Gy)	0.005	0.007563
Urethra D0.1ccm: EBRT 72.75 Gy (25 x 2.91 Gy) vs EBRT 63.73 Gy (17 x 3.747 Gy)	0.005	0.007563
Urethra D0.1ccm: EBRT 72.75 Gy (25 x 2.91 Gy) vs EBRT 46 Gy (23 x 2 Gy) + HDR 17.22 Gy (2 x 8.61 Gy)	0.005	0.007563
Urethra D0.1ccm: EBRT 72.75 Gy (25 x 2.91 Gy) vs EBRT 35.27 Gy (10 x 3.527 Gy) + HDR 17.22 Gy (2 x 8.61 Gy)	0.005	0.007563
Urethra D0.1ccm: EBRT 63.73 Gy (17 x 3.747 Gy) vs EBRT 46 Gy (23 x 2 Gy) + HDR 17.22 Gy (2 x 8.61 Gy)	0.005	0.007563
Urethra D0.1ccm: EBRT 63.73 Gy (17 x 3.747 Gy) vs EBRT 35.27 Gy (10 x 3.527 Gy) + HDR 17.22 Gy (2 x 8.61 Gy)	0.005	0.007563
Urethra D0.1ccm: EBRT 46 Gy (23 x 2 Gy) + HDR 17.22 Gy (2 x 8.61 Gy) vs EBRT 35.27 Gy (10 x 3.527 Gy) + HDR 17.22 Gy (2 x 8.61 Gy)	0.005	0.007563
Urethra Dmin: EBRT 86 Gy (43 x 2 Gy) vs EBRT 72.75 Gy (25 x 2.91 Gy)	0.005	0.007563
Urethra Dmin: EBRT 86 Gy (43 x 2 Gy) vs EBRT 63.73 Gy (17 x 3.747 Gy)	0.005	0.007563
Urethra Dmin: EBRT 86 Gy (43 x 2 Gy) vs EBRT 46 Gy (23 x 2 Gy) + HDR 17.22 Gy (2 x 8.61 Gy)	0.005	0.007563
Urethra Dmin: EBRT 86 Gy (43 x 2 Gy) vs EBRT 35.27 Gy (10 x 3.527 Gy) + HDR 17.22 Gy (2 x 8.61 Gy)	0.013	0.0169565
Urethra Dmin: EBRT 72.75 Gy (25 x 2.91 Gy) vs EBRT 63.73 Gy (17 x 3.747 Gy)	0.005	0.007563
Urethra Dmin: EBRT 72.75 Gy (25 x 2.91 Gy) vs EBRT 46 Gy (23 x 2 Gy) + HDR 17.22 Gy (2 x 8.61 Gy)	0.005	0.007563
Urethra Dmin: EBRT 72.75 Gy (25 x 2.91 Gy) vs EBRT 35.27 Gy (10 x 3.527 Gy) + HDR 17.22 Gy (2 x 8.61 Gy)	0.007	0.0097674
Urethra Dmin: EBRT 63.73 Gy (17 x 3.747 Gy) vs EBRT 46 Gy (23 x 2 Gy) + HDR 17.22 Gy (2 x 8.61 Gy)	0.005	0.007563
Urethra Dmin: EBRT 63.73 Gy (17 x 3.747 Gy) vs EBRT 35.27 Gy (10 x 3.527 Gy) + HDR 17.22 Gy (2 x 8.61 Gy)	0.005	0.007563
Urethra Dmin: EBRT 46 Gy (23 x 2 Gy) + HDR 17.22 Gy (2 x 8.61 Gy) vs EBRT 35.27 Gy (10 x 3.527 Gy) + HDR 17.22 Gy (2 x 8.61 Gy)	0.005	0.007563
